# Supplementary material for: The gut microbiome correlates with conspecific aggression in a small population of rescued dogs (Canis familiaris)
Source: PeerJ. 2019 Jan 9;7:e6103. doi: 10.7717/peerj.6103 (PMC6330041; doi:10.7717/peerj.6103)
Supplement: Table S4 — Includes clade identification numbers, p-values from Kruskal-Wallis tests, q-values from false discovery rate adjusted p-values, bacterial taxonomy strings for each clade, and the magnitude of the difference in clade abundances of clades observed in aggressive over non-aggressive dogs. [file peerj-07-6103-s004.csv]

node	q.value	consensus.taxonomy.string	fold.diff.aggressive.over.non
node4855	0.140020028	f__[Paraprevotellaceae]	1.515151515
node4862	0.105995152	f__[Paraprevotellaceae]	2.176870748
node4861	0.105995152	f__[Paraprevotellaceae]	2.210884354
node1986	0.154162412	f__Clostridiaceae	0.541587302
node1998	0.158013761	f__Clostridiaceae	0.720720721
node1980	0.115684548	f__Clostridiaceae	0.600907029
node1981	0.105995152	f__Clostridiaceae	0.592334495
node1969	0.164960208	f__Clostridiaceae	2.197802198
node3906	0.105995152	f__Erysipelotrichaceae	0.401002506
node3910	0.150581255	f__Erysipelotrichaceae	0.575396825
node7519	0.105995152	f__Fusobacteriaceae	0.661375661
node6626	0.154162412	f__Lachnospiraceae	0.512820513
node6624	0.115684548	f__Lachnospiraceae	0.49833887
node6625	0.158369122	f__Lachnospiraceae	0.525030525
node5936	0.169887803	f__Lachnospiraceae	0.732600733
node5627	0.086764929	f__Lachnospiraceae	0.607553366
node7275	0.103366273	f__Lachnospiraceae	0.657596372
node5674	0.175049158	f__Lachnospiraceae	0.534979424
node5887	0.164960208	f__Lachnospiraceae	0.682539683
node6968	0.022486962	f__Lachnospiraceae	0.49689441
node2430	0.105995152	f__Peptostreptococcaceae	1.087420043
node2429	0.105995152	f__Peptostreptococcaceae	1.0906298
node4529	0.168083751	f__Ruminococcaceae	0.822805313
node2441	0.141801974	g__[Eubacterium];s__dolichum	0.449236298
node2522	0.140020028	g__Allobaculum	1.948051948
node623	0.171231787	g__Bacteroides	0.512820513
node730	0.115684548	g__Bacteroides	0.328151986
node1231	0.115684548	g__Bacteroides	0.462454212
node575	0.154162412	g__Bacteroides	0.703933747
node874	0.101213485	g__Bacteroides	0.619047619
node924	0.164960208	g__Bacteroides;s__caccae	0.67739772
node1216	0.115684548	g__Bacteroides;s__plebeius	0.334168755
node586	0.158013761	g__Bacteroides;s__plebeius	0.516206483
node70	0.188239358	g__Bifidobacterium	4.376026273
node5835	0.158013761	g__Blautia	3.709273183
node5903	0.159175471	g__Blautia	1.761006289
node6698	0.140020028	g__Blautia;s__producta	0.619047619
node6697	0.171231787	g__Blautia;s__producta	0.650793651
node6812	0.082536657	g__Dorea	0.329094989
node6847	0.082536657	g__Dorea	0.406504065
node6845	0.086764929	g__Dorea	0.429732869
node6846	0.082536657	g__Dorea	0.418118467
node6841	0.05224488	g__Dorea	0.460829493
node7621	0.115684548	g__Fusobacterium	0.395380591
node7622	0.115684548	g__Fusobacterium	0.394593001
node5487	0.140020028	g__Fusobacterium	0.714285714
node7913	0.168440905	g__Fusobacterium	0.707070707
node7914	0.169887803	g__Fusobacterium	0.706075534
node7823	0.158369122	g__Fusobacterium	0.642663569
node7822	0.171231787	g__Fusobacterium	0.648668916
node3489	0.115684548	g__Lactobacillus	13.75457875
node3488	0.115684548	g__Lactobacillus	13.77289377
node7144	0.101213485	g__Lactobacillus	1.110638524
node7145	0.101213485	g__Lactobacillus	1.109247873
node7141	0.101213485	g__Lactobacillus	1.118459187
node7142	0.101213485	g__Lactobacillus	1.111229236
node3478	0.183233111	g__Lactobacillus	3.003663004
node3428	0.154162412	g__Lactobacillus	2.176870748
node3486	0.171231787	g__Lactobacillus	70.28571429
node3721	0.168083751	g__Lactobacillus	4.047619048
node3276	0.082536657	g__Lactobacillus	0.965250965
node3277	0.082536657	g__Lactobacillus	1.035837015
node3274	0.082536657	g__Lactobacillus	0.973830974
node3278	0.082536657	g__Lactobacillus	1.07014849
node3279	0.082536657	g__Lactobacillus	0.930979133
node3383	0.150698761	g__Lactobacillus	12.85714286
node3513	0.082536657	g__Lactobacillus	3.015873016
node3361	0.115684548	g__Lactobacillus	4.933554817
node3466	0.082536657	g__Lactobacillus	5.824175824
node3285	0.154808482	g__Lactobacillus	1.370851371
node3280	0.082536657	g__Lactobacillus	0.925628678
node3130	0.115684548	g__Lactobacillus	3.161094225
node3712	0.146438359	g__Lactobacillus	4.938672439
node3719	0.164960208	g__Lactobacillus	4.115646259
node1820	0.186575407	g__Streptococcus	21.23588611
node244	0.190830874	g__Sutterella	0.561152243
node1504	0.101213485	g__Turicibacter	4.173669468
node1573	0.188239358	g__Turicibacter	0.574229692
node5453	0.183233111	k__Bacteria	0.64690027
node7927	0.158013761	k__Bacteria	0.571428571
node7928	0.158013761	k__Bacteria	0.563492063
node7281	0.115684548	k__Bacteria	0.416666667
node6622	0.158369122	o__Clostridiales	0.660522273
node1988	0.158013761	o__Clostridiales	0.468631897
node1989	0.171231787	o__Clostridiales	0.476190476
node1985	0.154162412	o__Clostridiales	0.540866147
node7051	0.197998773	o__Clostridiales	0.662173126
node6964	0.115684548	o__Clostridiales	0.43727997
node3405	0.022486962	p__Firmicutes	12.89115646
node3407	0.022486962	p__Firmicutes	12.72108844
node3406	0.022486962	p__Firmicutes	12.78911565
node3128	0.082536657	p__Firmicutes	3.404255319
node3129	0.082536657	p__Firmicutes	3.394123607
node1851	0.158013761	p__Firmicutes	1.979949875
node1852	0.158369122	p__Firmicutes	1.929824561
node399	0.171231787	Unassigned	0.723809524
